# Supplementary material for: Investigation of the Phenolic Profile and Chemotaxonomical Screening of Twelve Salix Species During Growing Season
Source: Plants (Basel). 2026 Jun 1;15(11):1712. doi: 10.3390/plants15111712 (PMC13259341; doi:10.3390/plants15111712)
Supplement: Supplementary file 1 [file plants-15-01712-s001.zip]

Archive with 1 entries (1 files):
- plants-4236878-supplementary.pdf
